# Supplementary material for: Visualization of Cerebrospinal Fluid Outflow and Egress along the Nerve Roots of the Lumbar Spine
Source: Bioengineering (Basel). 2024 Jul 12;11(7):708. doi: 10.3390/bioengineering11070708 (PMC11273714; doi:10.3390/bioengineering11070708)
Supplement: Supplementary file 1 [file bioengineering-11-00708-s001.zip]

Archive with 1 entries (1 files):
- bioengineering-3068146-supplementary.pdf
